# Supplementary material for: EZH2 dysregulation: Potential biomarkers predicting prognosis and guiding treatment choice in acute myeloid leukaemia
Source: J Cell Mol Med. 2019 Dec 3;24(2):1640–9. doi: 10.1111/jcmm.14855 (PMC6991666; doi:10.1111/jcmm.14855)
Supplement: Supplementary file 1 [file JCMM-24-1640-s001.xlsx]

## Sheet: Positively correlated miRNAs
logFC	logCPM	PValue	FDR	gene
-1.5926	8.88037	2.09694e-12	1.17219e-09	hsa-mir-335
-0.436366	14.0208	1.05141e-06	6.53042e-05	hsa-mir-93
-1.49624	5.0036	1.48121e-06	8.27998e-05	hsa-mir-193b
-2.31947	3.21475	2.06387e-06	9.61421e-05	hsa-mir-196a-2
-0.809052	6.0113	4.90809e-06	0.000182908	hsa-mir-181b-2
-0.994466	3.93158	0.00011314	0.00332869	hsa-mir-365-1
-0.513957	7.07733	0.000126981	0.00354911	hsa-mir-766
-0.425008	8.62761	0.000185378	0.00478816	hsa-mir-345
-0.461646	10.9232	0.000188443	0.00478816	hsa-mir-199b
-0.896412	3.91495	0.000439605	0.00915419	hsa-mir-365-2
-1.24333	2.15664	0.000588698	0.0113477	hsa-mir-483
-0.316175	7.58257	0.000827346	0.0149189	hsa-mir-324
-1.18366	5.79687	0.000879885	0.0153705	hsa-mir-375
-0.81561	9.58686	0.00111252	0.0163657	hsa-mir-183
-1.84168	1.92473	0.00138882	0.0186686	hsa-mir-205
-1.35942	1.55431	0.00186219	0.0242084	hsa-mir-490
-1.53143	4.53028	0.00207916	0.0264148	hsa-mir-323
-0.251621	11.1354	0.00237487	0.0295012	hsa-mir-106b
-0.950697	1.38107	0.00249021	0.0302615	hsa-mir-1276
-0.542678	5.34501	0.00308791	0.0364773	hsa-mir-551a
-1.04729	1.49288	0.0041501	0.047345	hsa-mir-1295
-0.356221	9.77114	0.00428943	0.0479558	hsa-mir-199a-2

## Sheet: Negatively correlated miRNAs
logFC	logCPM	PValue	FDR	gene
2.36769	10.2588	7.55888e-11	1.8188e-08	hsa-mir-9-2
2.35086	10.2552	9.761e-11	1.8188e-08	hsa-mir-9-1
6.11071	5.3386	8.67529e-09	1.01481e-06	hsa-mir-1269
2.53113	3.15732	9.07704e-09	1.01481e-06	hsa-mir-935
0.648134	14.7444	5.57856e-07	5.19736e-05	hsa-mir-22
2.5206	2.06644	7.22787e-07	5.31806e-05	hsa-mir-9-3
0.833694	14.6814	7.61081e-07	5.31806e-05	hsa-let-7b
0.915185	6.53311	2.00522e-06	9.61421e-05	hsa-mir-152
0.72267	17.0222	2.68637e-06	0.000107674	hsa-mir-21
0.732937	10.1317	2.69666e-06	0.000107674	hsa-mir-532
0.763018	6.32555	6.22177e-05	0.00217373	hsa-mir-501
0.41218	13.1014	9.56996e-05	0.00314683	hsa-mir-23a
0.670574	9.18838	0.000104544	0.00324666	hsa-mir-500
1.89641	1.54429	0.000281814	0.00684931	hsa-mir-506
0.342864	12.1503	0.000337699	0.00786556	hsa-mir-28
1.72036	1.44057	0.000438442	0.00915419	hsa-mir-517b
1.72029	1.44057	0.000442152	0.00915419	hsa-mir-517a
0.486572	4.76708	0.000573065	0.0113477	hsa-mir-1976
0.576028	4.38541	0.000636832	0.0118663	hsa-mir-502
1.45368	3.98685	0.00101299	0.0163657	hsa-mir-508
0.312121	13.0978	0.00102262	0.0163657	hsa-let-7a-3
1.38857	2.27476	0.00102514	0.0163657	hsa-mir-944
1.1416	2.7426	0.0010576	0.0163657	hsa-mir-187
0.804071	4.09527	0.00108728	0.0163657	hsa-mir-642
0.571414	4.55423	0.0011743	0.0168316	hsa-mir-362
0.304612	13.0912	0.00130756	0.0182731	hsa-let-7a-1
0.304709	14.0809	0.00140265	0.0186686	hsa-let-7a-2
0.377955	9.58408	0.00313222	0.0364773	hsa-let-7e
0.992968	16.8289	0.00439203	0.0481401	hsa-mir-10a
