# Supplementary material for: EZH2 dysregulation: Potential biomarkers predicting prognosis and guiding treatment choice in acute myeloid leukaemia
Source: J Cell Mol Med. 2019 Dec 3;24(2):1640–9. doi: 10.1111/jcmm.14855 (PMC6991666; doi:10.1111/jcmm.14855)
Supplement: Supplementary file 2 [file JCMM-24-1640-s002.txt]

Names	total	elements
TargetScan miRDB starBase	18	hsa-miR-144-3p
		hsa-miR-26a-5p
		hsa-miR-92b-3p
		hsa-miR-582-5p
		hsa-miR-92a-3p
		hsa-miR-450b-5p
		hsa-miR-892c-5p
		hsa-miR-25-3p
		hsa-miR-4465
		hsa-miR-367-3p
		hsa-miR-506-3p
		hsa-miR-363-3p
		hsa-miR-26b-5p
		hsa-miR-5047
		hsa-miR-138-5p
		hsa-miR-1297
		hsa-miR-32-5p
		hsa-miR-1301-3p
TargetScan starBase	6	hsa-miR-520h
		hsa-miR-576-5p
		hsa-miR-137
		hsa-miR-520g-3p
		hsa-miR-944
		hsa-miR-217
TargetScan miRDB	35	hsa-miR-509-3-5p
		hsa-miR-7159-5p
		hsa-miR-518a-5p
		hsa-miR-548aj-5p
		hsa-miR-630
		hsa-miR-653-3p
		hsa-miR-6807-3p
		hsa-miR-600
		hsa-miR-3714
		hsa-miR-548av-3p
		hsa-miR-4299
		hsa-miR-548f-5p
		hsa-miR-150-3p
		hsa-miR-605-3p
		hsa-miR-4272
		hsa-miR-1207-3p
		hsa-miR-509-5p
		hsa-miR-548aw
		hsa-miR-4418
		hsa-miR-548x-5p
		hsa-miR-1468-3p
		hsa-miR-4799-5p
		hsa-miR-95-5p
		hsa-miR-7855-5p
		hsa-miR-6770-5p
		hsa-miR-4660
		hsa-miR-625-3p
		hsa-miR-548g-5p
		hsa-miR-6715b-3p
		hsa-miR-4710
		hsa-miR-3910
		hsa-miR-5697
		hsa-miR-20a-3p
		hsa-miR-1253
		hsa-miR-527
miRDB starBase	2	hsa-miR-101-3p
		hsa-miR-124-3p
TargetScan	33	hsa-miR-6847-5p
		hsa-miR-2116-5p
		hsa-miR-6887-5p
		hsa-miR-3928-5p
		hsa-miR-124-3p.2
		hsa-miR-3140-5p
		hsa-miR-505-3p.2
		hsa-miR-4677-5p
		hsa-miR-421
		hsa-miR-4792
		hsa-miR-181b-2-3p
		hsa-miR-8080
		hsa-miR-607
		hsa-miR-6516-5p
		hsa-miR-4420
		hsa-miR-101-3p.1
		hsa-miR-3942-3p
		hsa-miR-3065-5p
		hsa-miR-4779
		hsa-miR-127-5p
		hsa-miR-7156-3p
		hsa-miR-3973
		hsa-miR-101-3p.2
		hsa-miR-22-5p
		hsa-miR-6795-5p
		hsa-miR-181b-3p
		hsa-miR-4666b
		hsa-miR-378a-5p
		hsa-miR-4257
		hsa-miR-6806-3p
		hsa-miR-124-3p.1
		hsa-miR-4263
		hsa-miR-1200
starBase	99	hsa-miR-4458
		hsa-miR-2682-5p
		hsa-miR-361-5p
		hsa-miR-133a-3p
		hsa-miR-372-3p
		hsa-miR-4500
		hsa-miR-708-5p
		hsa-miR-520b
		hsa-let-7b-5p
		hsa-miR-29c-3p
		hsa-miR-34b-5p
		hsa-miR-4761-3p
		hsa-let-7f-5p
		hsa-miR-3139
		hsa-miR-373-3p
		hsa-miR-520c-3p
		hsa-miR-513b-5p
		hsa-miR-3127-5p
		hsa-let-7d-5p
		hsa-miR-17-5p
		hsa-miR-498
		hsa-miR-448
		hsa-miR-374a-3p
		hsa-miR-141-3p
		hsa-miR-302b-3p
		hsa-miR-186-5p
		hsa-miR-519a-3p
		hsa-miR-506-5p
		hsa-miR-1323
		hsa-let-7i-5p
		hsa-miR-33a-5p
		hsa-miR-876-5p
		hsa-miR-548o-3p
		hsa-miR-1224-5p
		hsa-miR-524-5p
		hsa-miR-543
		hsa-miR-93-5p
		hsa-miR-519d-3p
		hsa-let-7a-5p
		hsa-miR-766-5p
		hsa-miR-513a-5p
		hsa-miR-29b-3p
		hsa-miR-302c-3p
		hsa-miR-519b-3p
		hsa-let-7c-5p
		hsa-miR-143-3p
		hsa-miR-302a-3p
		hsa-miR-130a-5p
		hsa-miR-1278
		hsa-miR-153-3p
		hsa-miR-520d-3p
		hsa-miR-382-5p
		hsa-miR-4770
		hsa-miR-340-5p
		hsa-miR-520e
		hsa-miR-126-5p
		hsa-miR-20b-5p
		hsa-miR-485-3p
		hsa-miR-580-3p
		hsa-miR-3150b-3p
		hsa-miR-942-5p
		hsa-miR-376b-3p
		hsa-miR-376a-3p
		hsa-miR-423-5p
		hsa-miR-183-5p
		hsa-miR-200a-3p
		hsa-miR-4784
		hsa-miR-98-5p
		hsa-miR-5194
		hsa-miR-520a-3p
		hsa-miR-29a-3p
		hsa-miR-1286
		hsa-miR-106b-5p
		hsa-miR-133b
		hsa-miR-4436a
		hsa-let-7g-5p
		hsa-miR-1197
		hsa-miR-4525
		hsa-miR-27b-3p
		hsa-miR-3167
		hsa-miR-28-5p
		hsa-miR-128-3p
		hsa-miR-323a-3p
		hsa-miR-519c-3p
		hsa-miR-20a-5p
		hsa-miR-526b-5p
		hsa-miR-106a-5p
		hsa-miR-361-3p
		hsa-let-7e-5p
		hsa-miR-539-3p
		hsa-miR-520d-5p
		hsa-miR-302e
		hsa-miR-4731-5p
		hsa-miR-514b-3p
		hsa-miR-27a-3p
		hsa-miR-5000-3p
		hsa-miR-514a-3p
		hsa-miR-302d-3p
		hsa-miR-33b-5p
miRDB	6	hsa-miR-12123
		hsa-miR-11181-3p
		hsa-miR-12136
		hsa-miR-137-3p
		hsa-miR-765
		hsa-miR-217-5p
