# Supplementary material for: EZH2 dysregulation: Potential biomarkers predicting prognosis and guiding treatment choice in acute myeloid leukaemia
Source: J Cell Mol Med. 2019 Dec 3;24(2):1640–9. doi: 10.1111/jcmm.14855 (PMC6991666; doi:10.1111/jcmm.14855)
Supplement: Supplementary file 3 [file JCMM-24-1640-s003.xlsx]

## Sheet: Positively correlated mRNAs
logFC	logCPM	PValue	FDR	gene	ID
-2.87174	2.28808	5.1007e-16	6.78053e-13	PNMA5	114824
-4.31343	-0.766665	2.36051e-13	1.62305e-10	TDRD12	91646
-5.51471	-0.109501	2.62316e-12	1.13708e-09	GDA	9615
-2.49838	1.02205	4.83626e-11	1.13453e-08	IGDCC4	57722
-2.16458	1.69996	1.77059e-10	3.26904e-08	CTSE	1510
-2.36966	1.93395	2.71162e-10	4.46856e-08	PEG10	23089
-3.91137	-1.34812	4.3632e-10	6.59108e-08	C18orf26	284254
-2.63687	-0.331566	6.14117e-10	8.62358e-08	PRSS1	5644
-4.46672	-0.817813	8.94085e-10	1.19651e-07	BIRC7	79444
-4.25723	-1.69877	1.86294e-09	2.15971e-07	FOXC2	2303
-2.49093	-1.02537	2.35293e-09	2.60653e-07	PNLDC1	154197
-2.82165	-0.0029353	5.24239e-09	4.68759e-07	SHOX2	6474
-3.15017	-0.268557	9.48694e-09	7.72121e-07	NKAIN1	79570
-2.17195	-0.154378	1.03076e-08	8.25433e-07	EYA1	2138
-3.82709	-1.48689	1.22625e-08	9.4773e-07	SLC1A6	6511
-4.77478	-1.98478	2.29962e-08	1.51836e-06	CTAG2	30848
-5.72822	0.483177	2.62028e-08	1.68543e-06	FAM163A	148753
-2.63389	-1.19172	3.57638e-08	2.1748e-06	CXorf22	170063
-2.11165	-1.79192	7.60811e-08	3.98178e-06	LGR5	8549
-4.97949	-1.8477	7.71971e-08	4.02961e-06	POU3F3	5455
-1.78157	2.21103	8.32533e-08	4.27449e-06	MEGF10	84466
-2.23075	1.96472	8.41867e-08	4.27449e-06	LOC84740	84740
-4.49624	-1.83107	1.31453e-07	6.19661e-06	C10orf82	143379
-1.63161	0.496761	1.69124e-07	7.64932e-06	GUCY1B2	2974
-3.27135	-1.60453	2.5046e-07	1.06486e-05	LAMB4	22798
-3.23007	-2.09006	3.08048e-07	1.23343e-05	HOXC10	3226
-1.66666	1.83337	4.27893e-07	1.62209e-05	ACHE	43
-3.23672	0.977673	5.02858e-07	1.85e-05	PRSS3	5646
-3.92536	0.613795	6.88787e-07	2.40112e-05	TRY6	154754
-2.62802	0.483745	7.55496e-07	2.57075e-05	DLL3	10683
-2.55839	-1.89275	8.44199e-07	2.81494e-05	TMEM212	389177
-2.83785	-1.02377	9.21408e-07	3.03846e-05	PRG3	10394
-1.71828	0.628443	1.3128e-06	3.97227e-05	APLN	8862
-3.42191	-2.94162	1.38503e-06	4.12232e-05	CFTR	1080
-1.74557	-0.629607	1.46023e-06	4.31361e-05	TMPRSS3	64699
-4.77765	-2.42587	1.49484e-06	4.40934e-05	GSX1	219409
-2.3554	-1.74155	1.88564e-06	5.34845e-05	WSCD2	9671
-2.93904	0.277905	1.89444e-06	5.35819e-05	RASAL1	8437
-1.74811	2.06106	1.98451e-06	5.59703e-05	SORCS1	114815
-1.81534	0.657504	2.03604e-06	5.70205e-05	KLHL33	123103
-1.91921	-0.92882	2.08128e-06	5.81242e-05	BMPER	168667
-2.49698	-1.508	2.84027e-06	7.4776e-05	TMEM196	256130
-2.63036	-2.79441	2.8464e-06	7.4779e-05	ARSI	340075
-3.08486	3.69499	3.06934e-06	7.95873e-05	MYO18B	84700
-1.84911	0.330173	3.09152e-06	7.9851e-05	FAM75C1	441452
-2.88712	-1.1933	4.2247e-06	0.000102858	AJAP1	55966
-1.77736	-1.90272	5.36219e-06	0.000126535	BMP10	27302
-2.54279	1.63842	6.3222e-06	0.000145047	ANXA8L2	244
-2.39587	0.595307	8.05232e-06	0.000177027	DNAH2	146754
-2.01695	4.35349	1.16214e-05	0.00023646	ST18	9705
-1.70776	-1.56205	1.29853e-05	0.000259707	HSPA12A	259217
-1.51008	2.67464	1.44341e-05	0.000282727	HBM	3042
-1.60833	1.8162	1.52533e-05	0.000295579	LAMC3	10319
-3.78001	-2.31809	1.58033e-05	0.000304476	NOS1	4842
-2.14043	-0.387314	1.64898e-05	0.00031525	C9orf79	286234
-3.39586	-2.07361	1.71065e-05	0.000324861	NKAIN4	128414
-2.20967	3.805	1.87243e-05	0.000350246	ANXA8	653145
-2.92556	-2.07533	2.03159e-05	0.000373099	FLJ16779	100192386
-1.54369	0.942173	2.03202e-05	0.000373099	SEC14L4	284904
-2.36043	-2.13254	2.65082e-05	0.000467765	CXorf59	286464
-3.01226	-1.06793	2.65328e-05	0.000467784	FOXL1	2300
-2.36234	-2.95524	2.91942e-05	0.000506643	OR5AU1	390445
-1.93656	0.411331	3.22775e-05	0.000549626	ABCA8	10351
-3.65147	-2.59025	3.40182e-05	0.000573877	NDST4	64579
-1.76865	-0.748391	3.47644e-05	0.000583996	ZDHHC8P1	150244
-1.71833	0.424633	4.0059e-05	0.000654735	LOC116437	116437
-1.68873	0.429036	4.21597e-05	0.000684023	TLL2	7093
-2.02142	0.973538	4.64923e-05	0.00073928	CD177	57126
-1.99314	0.669545	4.71921e-05	0.000746241	LGSN	51557
-1.90941	-1.10348	5.2063e-05	0.000810412	PSMA8	143471
-1.92736	-2.41849	5.62042e-05	0.000864746	PNCK	139728
-1.72043	1.87167	5.63462e-05	0.000866263	VGLL3	389136
-2.95222	-2.81458	6.78433e-05	0.0010103	PRDM14	63978
-3.05338	-2.90447	7.32843e-05	0.00107765	C1orf87	127795
-1.68208	1.43374	8.0184e-05	0.00115275	PRKG2	5593
-1.70513	-2.88496	8.89992e-05	0.00125505	ARGFX	503582
-1.57545	0.226262	9.14293e-05	0.00128659	TNN	63923
-1.59206	-3.0963	9.67386e-05	0.00134987	LOC283404	283404
-1.5202	0.195305	0.00010115	0.00139677	TREM2	54209
-2.34667	-3.07648	0.00011787	0.00157861	OR4F5	79501
-2.80151	-3.03844	0.000141521	0.00180777	PIWIL1	9271
-2.33285	-2.96778	0.000183176	0.00221918	CTAG1B	1485
-2.17525	-3.06763	0.000211341	0.00249949	CTXN3	613212
-1.79421	-1.53052	0.000219554	0.00257071	SIX4	51804
-1.50911	-0.685247	0.000247674	0.00282854	GABRR1	2569
-2.22879	-0.765579	0.000263247	0.0029757	PRKG1	5592
-1.52557	-3.10919	0.000285369	0.0031896	IGF2AS	51214
-1.61073	-2.58231	0.000309782	0.00340334	SLC34A1	6569
-2.03062	-3.10374	0.000323106	0.0035072	NOX3	50508
-1.6762	0.105283	0.000323852	0.00351339	CDK15	65061
-1.54164	-1.21716	0.00035501	0.00378753	STEAP2	261729
-1.99084	-3.12944	0.000366866	0.00388286	KRT77	374454
-1.88693	0.107061	0.000380455	0.00398438	VWA2	340706
-1.87796	-3.22978	0.000411667	0.0042473	PMCHL2	5370
-1.97787	-2.70425	0.000421663	0.00432954	ASCL4	121549
-3.06836	-0.966766	0.000500939	0.00495965	CNTNAP5	129684
-2.69031	-0.893003	0.000505595	0.00498758	POU1F1	5449
-1.96432	-2.84944	0.00054281	0.0052593	CCDC60	160777
-1.98059	-3.03603	0.00059061	0.00560799	CSH2	1443
-2.18516	-2.89644	0.00060101	0.00568508	EN2	2020
-2.5699	3.49054	0.000683382	0.00626095	RUNX1T1	862
-2.3889	2.65591	0.000726158	0.00656968	CDH9	1007
-1.84036	-1.9986	0.000762637	0.00682978	CXorf30	645090
-2.59082	-2.45157	0.000815595	0.007196	NKX2-5	1482
-2.54968	-2.72415	0.000891183	0.00771946	BARX2	8538
-1.53475	-3.14013	0.000941073	0.0080364	C9orf70	84850
-2.68351	0.502041	0.000983943	0.00830996	PCDH10	57575
-1.67566	0.719348	0.00100387	0.00846747	FAM19A5	25817
-2.13101	-2.8435	0.00107988	0.0089237	SBK2	646643
-1.69048	3.68221	0.00113814	0.00932394	THSD7A	221981
-1.78599	-3.24315	0.00118564	0.00961041	ADCY8	114
-1.63648	-0.235523	0.0013425	0.0105475	NRG1	3084
-1.58026	-2.56502	0.0013741	0.0107576	SAG	6295
-1.80238	-3.17719	0.0014845	0.011451	APOA4	337
-1.52887	5.36254	0.00158146	0.012059	DEFA1B	728358
-1.81146	-2.5243	0.00187189	0.0137385	FREM2	341640
-1.68686	-2.02689	0.00194729	0.0141402	PRKAA2	5563
-2.61236	-0.871206	0.0022113	0.0156581	FOXF1	2294
-1.89547	-1.93504	0.00250803	0.0171915	AZGP1	563
-2.02695	-3.14117	0.00273855	0.0184607	GPRC6A	222545
-1.52909	-0.00562349	0.00287667	0.0191012	ZNF385D	79750
-2.11203	-2.41568	0.0033944	0.0215691	?	391343
-1.69736	-2.54387	0.00345936	0.0219331	RPS6KA6	27330
-1.61984	-2.88792	0.0037234	0.0232742	MLPH	79083
-1.54324	-2.7434	0.00392696	0.0242051	HOXC8	3224
-1.66595	-2.91037	0.0042693	0.0257257	LOC153328	153328
-2.13043	-0.520435	0.00476049	0.0279025	NOVA1	4857
-2.41166	-2.35023	0.00568161	0.0318502	RBMY1A1	5940
-1.7101	-2.8661	0.00570977	0.0319659	RNF17	56163
-2.21544	-2.95806	0.00581308	0.0323869	SP9	100131390
-1.69596	-3.21816	0.00603062	0.0333104	PTH2	113091
-1.52353	-3.13305	0.00703538	0.0373597	SALL3	27164
-1.9814	0.484051	0.00724794	0.0382642	RASL12	51285
-1.89413	2.00371	0.00780748	0.0403737	SIX3	6496
-1.55352	-3.1596	0.00808021	0.0412809	KRT16	3868
-1.74522	-0.485802	0.00812101	0.0414363	TPO	7173

## Sheet: Negatively correlated mRNAs
logFC	logCPM	PValue	FDR	gene	ID
2.91082	6.60326	6.52271e-23	6.50314e-19	FCGR3A	2214
4.69347	1.95818	1.9371e-21	1.28753e-17	WNK3	65267
3.07892	4.79156	6.33857e-19	2.81844e-15	PDK4	5166
3.35876	4.20053	7.06731e-19	2.81844e-15	EPB41L3	23136
4.18214	2.31507	1.84464e-18	6.13035e-15	GPC4	2239
3.03223	7.20292	2.38936e-18	6.80628e-15	THBS1	7057
2.17563	3.43798	1.72368e-17	4.29627e-14	SRGAP1	57522
4.51999	4.44795	2.51452e-17	5.57106e-14	TKTL1	8277
3.08906	-0.463203	6.25074e-17	1.19017e-13	C4orf49	84709
2.63579	6.07032	6.56565e-17	1.19017e-13	MAFB	9935
3.70208	1.99203	7.67489e-17	1.27531e-13	SDC2	6383
2.30199	7.25256	1.69888e-16	2.60583e-13	CX3CR1	1524
2.64964	1.47286	2.89899e-16	4.12899e-13	SYT17	51760
1.73204	0.945353	1.32023e-15	1.58865e-12	C16orf45	89927
3.13036	7.1807	1.35442e-15	1.58865e-12	CD163	9332
3.21563	3.74677	2.42706e-15	2.68864e-12	MSR1	4481
3.79206	2.55282	5.90505e-15	6.19719e-12	MMP7	4316
2.86443	-0.369252	1.46223e-14	1.38842e-11	CASP5	838
3.81154	1.62281	1.62934e-14	1.47677e-11	OTOF	9381
1.99372	5.01833	2.32924e-14	2.01935e-11	HMOX1	3162
2.88379	4.66908	2.86784e-14	2.3827e-11	C1QA	712
7.57314	1.06329	5.64275e-14	4.50066e-11	KCNH6	81033
2.8647	2.88834	7.37024e-14	5.65241e-11	RTN1	6252
3.50187	-0.155817	2.74711e-13	1.82591e-10	POF1B	79983
1.98543	2.12901	4.50345e-13	2.72118e-10	CDKN2B	1030
6.68518	2.34869	4.66638e-13	2.73669e-10	SLC10A2	6555
2.85764	2.26295	5.78088e-13	3.29345e-10	SASH1	23328
7.72937	-0.45239	6.10961e-13	3.38404e-10	NPY2R	4887
2.24396	3.75864	7.7522e-13	4.06787e-10	FCGBP	8857
1.80033	1.61543	9.85533e-13	5.03885e-10	TNK1	8711
7.46234	-0.268129	1.03331e-12	5.15105e-10	EPHA5	2044
1.9638	6.36895	1.67967e-12	8.16895e-10	LILRB2	10288
2.88003	3.72351	1.81013e-12	8.39394e-10	CD300E	342510
1.6498	6.25556	2.27814e-12	1.03241e-09	MS4A7	58475
2.60519	1.26111	2.41984e-12	1.07226e-09	ADAMDEC1	27299
2.74027	4.64625	2.75549e-12	1.14468e-09	C1QB	713
1.83472	3.95691	2.86292e-12	1.16503e-09	CTSL1	1514
1.71306	3.92298	3.07293e-12	1.20145e-09	C17orf87	388325
2.01148	5.47957	3.67968e-12	1.38439e-09	FN1	2335
2.96467	2.45609	4.30264e-12	1.50517e-09	DAAM2	23500
5.90593	-1.76123	4.53421e-12	1.53241e-09	HCN1	348980
6.03396	-0.703795	5.77863e-12	1.88895e-09	PAX2	5076
2.35941	-0.910333	6.73108e-12	2.1648e-09	LAMA2	3908
2.06629	4.24693	7.21324e-12	2.28305e-09	SECTM1	6398
1.57609	1.51251	7.37868e-12	2.29892e-09	SIGLEC16	400709
3.1538	-0.912153	1.05652e-11	2.98819e-09	LOC152225	152225
4.29553	1.8208	1.064e-11	2.98819e-09	CDH6	1004
2.60004	-2.11963	1.33261e-11	3.64005e-09	C17orf77	146723
1.63417	5.60819	1.57972e-11	4.19994e-09	EMR1	2015
2.07556	4.33818	1.85597e-11	4.86947e-09	LDLRAD3	143458
4.03019	0.518083	1.91434e-11	4.9574e-09	COL11A1	1301
1.70011	4.92736	2.22706e-11	5.6212e-09	MS4A14	84689
1.78423	3.8985	3.40194e-11	8.37465e-09	CXCL16	58191
6.53468	-0.983181	3.72778e-11	8.95565e-09	HMX2	3167
6.27359	-1.05115	5.20016e-11	1.19192e-08	HMX3	340784
2.10701	0.576962	5.60395e-11	1.2698e-08	CXCL10	3627
1.63179	5.37178	7.80593e-11	1.69185e-08	LILRB1	10859
2.03391	6.33817	8.48097e-11	1.79905e-08	C5AR1	728
1.84871	5.11927	9.15102e-11	1.92075e-08	VNN2	8875
6.74607	-0.473743	9.33393e-11	1.93874e-08	ATP1B4	23439
1.62288	6.21268	1.04295e-10	2.10064e-08	TP53INP2	58476
1.75717	5.53021	1.12518e-10	2.2436e-08	LILRB3	11025
3.87501	0.29378	1.30819e-10	2.55738e-08	EPHA3	2042
2.01275	1.13275	1.59765e-10	3.03402e-08	UNC5A	90249
2.48822	-1.84724	2.00068e-10	3.60854e-08	VMO1	284013
2.41004	-0.494166	2.08272e-10	3.67517e-08	COL25A1	84570
6.57237	-0.67803	2.14133e-10	3.74545e-08	EPYC	1833
2.36255	1.83667	2.18945e-10	3.79632e-08	SMPDL3A	10924
5.54793	-2.00357	2.23027e-10	3.83375e-08	GABRG2	2566
3.90781	-0.849223	2.29146e-10	3.90527e-08	C7orf16	10842
2.11729	1.66808	2.61486e-10	4.34502e-08	SPOCK1	6695
5.79303	-0.633565	2.90457e-10	4.74731e-08	COL20A1	57642
2.71399	-0.995155	3.2309e-10	5.1955e-08	CCDC144NL	339184
1.57498	4.56585	3.58485e-10	5.67317e-08	ADAP2	55803
2.38917	4.06003	3.65925e-10	5.71554e-08	C1QC	714
4.42284	-0.981245	3.66895e-10	5.71554e-08	CLEC2A	387836
2.53246	-0.594002	4.18789e-10	6.37455e-08	LPAR3	23566
1.59287	3.77322	4.68451e-10	6.97082e-08	HSPA6	3310
1.60469	3.28565	5.86639e-10	8.35542e-08	ZNF503	84858
4.57674	-1.41828	6.11592e-10	8.62358e-08	LOC84856	84856
1.80309	4.27692	7.03591e-10	9.6948e-08	FCGR2C	9103
1.52484	4.80803	9.88455e-10	1.30528e-07	LILRA1	11024
2.52973	-0.545368	1.0389e-09	1.35396e-07	WSCD1	23302
1.51016	5.67887	1.07544e-09	1.39249e-07	NR4A1	3164
2.05867	-0.691432	1.26632e-09	1.59813e-07	NTNG1	22854
1.7108	0.675135	1.43784e-09	1.7611e-07	FZD8	8325
4.88285	-2.19753	1.44845e-09	1.7611e-07	GABRA1	2554
4.51121	-1.19681	1.51023e-09	1.82509e-07	HPSE2	60495
1.98085	2.55821	1.71549e-09	2.02407e-07	EMR3	84658
1.50856	5.6612	1.83433e-09	2.13898e-07	CCR1	1230
1.62095	4.87039	1.90072e-09	2.19077e-07	SGMS2	166929
2.26045	-0.932503	2.18557e-09	2.47615e-07	BCAN	63827
1.91956	1.45309	2.28126e-09	2.55553e-07	PID1	55022
3.10941	0.41156	2.45786e-09	2.66708e-07	MAOB	4129
1.89546	3.93031	2.86345e-09	3.00512e-07	HSPA7	3311
2.74845	-0.0535289	3.1155e-09	3.23557e-07	TRPV4	59341
2.66973	2.02115	3.2747e-09	3.36586e-07	PTGFR	5737
2.55061	-0.065314	3.50913e-09	3.55188e-07	ANKRD34B	340120
4.67423	-1.86098	3.70659e-09	3.69341e-07	SYT4	6860
4.58099	-2.58865	3.80135e-09	3.70828e-07	CDH18	1016
2.70627	0.621482	3.84962e-09	3.70828e-07	KAL1	3730
1.5486	0.486892	4.33762e-09	4.07982e-07	GNA14	9630
1.96373	-0.518542	4.43537e-09	4.15218e-07	ZMYND15	84225
2.99003	1.47666	4.6379e-09	4.25972e-07	ONECUT2	9480
2.10913	2.37301	5.36536e-09	4.75791e-07	CADM1	23705
2.84361	-1.968	5.36875e-09	4.75791e-07	CASR	846
3.29179	-0.647625	5.95833e-09	5.21093e-07	PDE10A	10846
1.99514	1.36712	6.73304e-09	5.73747e-07	ABLIM3	22885
1.69659	1.87574	7.02553e-09	5.94896e-07	FFAR2	2867
2.43451	0.143324	7.6925e-09	6.47208e-07	DNAJC5B	85479
2.61576	-0.308426	8.2877e-09	6.91451e-07	TACC2	10579
3.90611	-0.194474	8.79863e-09	7.3102e-07	ATRNL1	26033
1.55961	5.64894	1.10447e-08	8.77412e-07	CHST15	51363
2.6007	0.615699	1.13181e-08	8.95567e-07	MAGI1	9223
2.827	-0.158954	1.1944e-08	9.3765e-07	CDO1	1036
1.58576	-0.721602	1.2009e-08	9.39056e-07	CABP4	57010
2.01088	4.78755	1.22163e-08	9.4773e-07	AQP9	366
1.58682	0.955782	1.33487e-08	1.01593e-06	RAB39	54734
3.57636	-0.569721	1.40513e-08	1.0596e-06	GABRA2	2555
1.6564	2.17308	1.4055e-08	1.0596e-06	TBC1D12	23232
1.76417	5.50305	1.4167e-08	1.0596e-06	LILRA6	79168
1.58494	4.43252	1.41843e-08	1.0596e-06	FBP1	2203
1.87953	3.45882	1.46296e-08	1.08042e-06	GSTM3	2947
1.9947	0.512114	1.59269e-08	1.1633e-06	C1orf95	375057
1.66131	5.43842	1.6193e-08	1.17843e-06	CLEC7A	64581
2.53049	-1.42821	1.7461e-08	1.25241e-06	MEIS3	56917
5.11099	-1.54114	1.81631e-08	1.29301e-06	SLC5A12	159963
1.59975	3.32989	1.83924e-08	1.29523e-06	SIGLEC7	27036
3.7488	-2.69232	1.84476e-08	1.29523e-06	HMSD	284293
2.18078	-0.340198	1.88584e-08	1.30798e-06	NTN4	59277
1.74958	3.73562	2.01652e-08	1.38653e-06	RYR3	6263
1.69105	2.87731	2.04357e-08	1.39074e-06	KCNE1	3753
1.53268	4.61737	2.192e-08	1.47167e-06	CPM	1368
1.83885	0.980668	2.29227e-08	1.51836e-06	ARHGAP29	9411
1.5022	7.64154	2.42024e-08	1.58228e-06	FGL2	10875
4.43813	-2.34565	2.69509e-08	1.72798e-06	LPPR1	54886
1.70843	2.40342	2.86435e-08	1.82476e-06	CDC42EP1	11135
1.90959	-1.97252	2.99735e-08	1.89137e-06	GPR20	2843
2.96423	-1.65245	3.46502e-08	2.12592e-06	C4BPA	722
1.61758	6.38736	3.76844e-08	2.24307e-06	SLC11A1	6556
2.18662	3.64984	4.51318e-08	2.63908e-06	LILRA3	11026
1.6078	4.596	4.79686e-08	2.78051e-06	SLC8A1	6546
4.49122	-2.52386	5.12022e-08	2.92542e-06	MAGEA1	4100
1.7393	5.44889	5.2913e-08	2.99641e-06	FPR1	2357
2.21589	2.98195	5.30336e-08	2.99641e-06	TRPM4	54795
2.50769	2.68016	5.77044e-08	3.21327e-06	MARCO	8685
1.96423	-1.81702	6.82096e-08	3.69069e-06	CXCL11	6373
3.93765	-0.869639	6.88011e-08	3.70782e-06	TRDN	10345
2.72327	0.499793	7.00345e-08	3.74394e-06	SHISA9	729993
1.57318	5.98046	7.21569e-08	3.82474e-06	SLC7A7	9056
3.70707	-2.47169	7.23134e-08	3.82474e-06	GPR158	57512
1.60463	4.03683	8.37896e-08	4.27449e-06	APOBEC3A	200315
2.18972	-0.505119	8.39659e-08	4.27449e-06	SEMA3D	223117
3.10287	-2.30386	8.44454e-08	4.27449e-06	SEL1L2	80343
1.63907	2.78283	8.94788e-08	4.4717e-06	ABCC3	8714
1.80794	1.17986	9.15972e-08	4.56612e-06	FEZ1	9638
1.72437	-0.545783	9.2151e-08	4.58227e-06	SCG2	7857
2.71748	-1.02865	9.8645e-08	4.88085e-06	COL21A1	81578
2.42691	0.459887	1.01731e-07	5.00867e-06	AVPR1A	552
1.94578	1.53006	1.07336e-07	5.25866e-06	LYVE1	10894
3.72533	-2.77134	1.23238e-07	5.87287e-06	PTPRZ1	5803
1.84096	0.0822743	1.24844e-07	5.9271e-06	C2orf85	285093
1.67068	1.28942	1.39708e-07	6.49366e-06	TEK	7010
1.77143	1.42527	1.41613e-07	6.54862e-06	KCNJ2	3759
1.72149	3.28152	1.41876e-07	6.54862e-06	KCNC3	3748
3.87134	0.474224	1.50439e-07	6.89597e-06	EMX2	2018
3.03985	-1.50199	1.67575e-07	7.61148e-06	ST6GALNAC5	81849
2.88076	-1.70987	1.69175e-07	7.64932e-06	CHST8	64377
2.59079	-0.837391	1.72916e-07	7.76566e-06	THSD4	79875
4.71507	-0.525174	1.74767e-07	7.83113e-06	MNX1	3110
2.66772	-1.92864	1.81683e-07	8.10462e-06	B4GALNT1	2583
3.75228	-2.81376	2.14791e-07	9.3924e-06	T	6862
3.75342	-1.86959	2.36961e-07	1.02052e-05	SLC30A8	169026
1.5618	3.54066	2.5211e-07	1.06959e-05	SDC3	9672
2.46246	-0.865367	2.596e-07	1.08977e-05	GPC3	2719
3.37488	-2.53206	2.60707e-07	1.09212e-05	ACTG2	72
1.73608	1.82612	2.69364e-07	1.11599e-05	NCKAP1	10787
1.60026	-0.254972	2.78486e-07	1.14259e-05	TRNP1	388610
2.70882	0.285152	2.86623e-07	1.17116e-05	HBE1	3046
1.82369	4.5703	2.93368e-07	1.1914e-05	LILRA5	353514
1.62856	4.8499	2.95369e-07	1.19708e-05	CYP1B1	1545
2.61189	4.83997	3.43753e-07	1.35196e-05	CES1	1066
3.04121	0.493223	3.56477e-07	1.39649e-05	GULP1	51454
1.98711	2.58411	3.70108e-07	1.44705e-05	C17orf55	284185
3.4269	-2.47624	3.72848e-07	1.44944e-05	SPATA22	84690
1.73955	6.45617	4.07285e-07	1.56178e-05	CD14	929
3.60393	-2.85481	4.38299e-07	1.65838e-05	DCAF4L2	138009
2.9815	0.435415	4.53959e-07	1.70791e-05	FAM84A	151354
1.57939	4.33089	4.62311e-07	1.7328e-05	KIAA1598	57698
3.00171	-1.90007	4.91642e-07	1.82218e-05	CFHR3	10878
3.62465	-2.72198	4.94088e-07	1.82446e-05	IGFL2	147920
3.29457	-2.88374	5.35447e-07	1.94832e-05	CELA2B	51032
1.6718	5.92273	5.73966e-07	2.0696e-05	TLR8	51311
1.50784	1.29763	5.79079e-07	2.08427e-05	SIGLEC11	114132
3.68251	-2.51107	6.00447e-07	2.1534e-05	KIAA1210	57481
3.41096	-2.95811	6.06073e-07	2.16968e-05	HTR2C	3358
3.71037	3.34697	6.33717e-07	2.25648e-05	PI15	51050
3.05212	-2.1638	6.61149e-07	2.33498e-05	LOC339535	339535
2.11089	0.867636	6.7892e-07	2.37503e-05	CXCL9	4283
3.38773	-1.4638	7.14432e-07	2.46041e-05	PCDH20	64881
2.00815	-0.386179	7.78607e-07	2.63143e-05	MLXIPL	51085
4.46554	-0.800048	7.81827e-07	2.63784e-05	XKRY2	353515
1.74386	2.56394	8.32136e-07	2.7887e-05	H19	283120
3.0418	0.456733	8.65823e-07	2.87742e-05	C11orf41	25758
1.59241	2.05819	9.35386e-07	3.07782e-05	LGR6	59352
1.6948	2.35394	9.39973e-07	3.08274e-05	HTR7	3363
1.78434	2.5622	9.5931e-07	3.13071e-05	CCL23	6368
1.57554	6.32572	9.688e-07	3.15137e-05	HK3	3101
2.66312	-2.83546	9.72308e-07	3.15249e-05	LOC157627	157627
2.45514	-1.69716	1.02007e-06	3.27239e-05	HRC	3270
1.68604	10.2687	1.02281e-06	3.27366e-05	VCAN	1462
1.58323	-2.06247	1.05205e-06	3.33939e-05	TUBB8	347688
2.59873	-1.23964	1.06604e-06	3.36876e-05	ZSCAN4	201516
4.18232	-2.45049	1.08421e-06	3.41436e-05	OVCH2	341277
1.56265	1.17493	1.12418e-06	3.51902e-05	FOLR2	2350
3.00267	-2.92315	1.23678e-06	3.81754e-05	CELA2A	63036
1.86066	5.03098	1.26725e-06	3.88754e-05	FOXC1	2296
2.09732	-0.812258	1.27917e-06	3.90663e-05	FER1L6	654463
2.25885	-1.81173	1.33237e-06	4.01929e-05	ESRP1	54845
4.8528	-0.844796	1.42374e-06	4.23091e-05	CT45A6	541465
1.71193	1.4532	1.4452e-06	4.28192e-05	TFCP2L1	29842
2.65214	-2.48336	1.70034e-06	4.92684e-05	DGKI	9162
2.3176	-1.98862	1.80108e-06	5.16e-05	ACE2	59272
4.08683	-2.13611	1.82515e-06	5.2065e-05	DBX2	440097
2.3343	-1.85653	1.84198e-06	5.23207e-05	L1TD1	54596
2.51817	-2.52971	1.91026e-06	5.39528e-05	GCKR	2646
3.35367	-2.63217	2.33442e-06	6.39401e-05	MAGEC3	139081
3.39091	-2.93497	2.36381e-06	6.43913e-05	MAGEC1	9947
2.96666	-2.49102	2.39516e-06	6.51563e-05	CACNG8	59283
2.35235	-0.893853	2.42865e-06	6.58875e-05	ROR1	4919
2.90091	-3.1395	2.56332e-06	6.86996e-05	OR5P3	120066
1.72421	0.339692	2.62217e-06	7.00886e-05	WWC1	23286
2.18313	-1.40344	2.77837e-06	7.35732e-05	GRM4	2914
1.79168	4.82274	2.81069e-06	7.41339e-05	C2	717
1.53638	4.74467	3.04866e-06	7.92884e-05	VSIG4	11326
1.56611	-1.61489	3.05384e-06	7.92884e-05	PNPLA3	80339
2.69835	-2.54885	3.51641e-06	8.81979e-05	KCNJ3	3760
2.86314	-2.56251	3.67584e-06	9.15058e-05	KCNF1	3754
1.6989	-1.06452	3.86905e-06	9.56502e-05	GPR25	2848
2.52781	-2.47297	3.8711e-06	9.56502e-05	KCNA7	3743
2.53825	-1.74051	3.87819e-06	9.57067e-05	FAM3B	54097
2.43207	3.3383	3.98524e-06	9.79849e-05	IL1R2	7850
2.03879	0.916487	4.10501e-06	0.000100558	OSBPL6	114880
2.81039	-2.01566	4.24222e-06	0.000103158	DMKN	93099
1.93235	-2.47544	4.80853e-06	0.000115243	PGC	5225
2.27545	-3.18537	5.337e-06	0.00012609	CCL7	6354
2.76393	-3.09849	5.53045e-06	0.000129891	TCF23	150921
2.71139	-2.93856	5.69896e-06	0.000133534	LCE5A	254910
3.05864	-1.09519	6.15196e-06	0.000141979	WDR72	256764
3.08102	-2.87526	6.31878e-06	0.000145047	RNASE12	493901
3.00616	-1.85395	6.32276e-06	0.000145047	PROX1	5629
2.05312	0.778905	7.13432e-06	0.000159661	HIF3A	64344
2.46559	-1.83119	7.68988e-06	0.00016991	CRHR2	1395
2.47076	1.22703	8.08146e-06	0.000177472	UNC5C	8633
1.62591	1.30872	8.38159e-06	0.000183055	CD70	970
2.67227	-2.1091	8.48098e-06	0.000184619	TMEFF2	23671
1.6703	-1.9735	8.72289e-06	0.000188933	SLC34A2	10568
2.63649	-2.7358	8.80315e-06	0.000190385	PHF21B	112885
2.49281	-3.09759	8.87444e-06	0.000191511	ST8SIA3	51046
2.16193	-2.76852	9.23297e-06	0.000197326	KRT7	3855
1.56254	-1.2674	9.54192e-06	0.000202842	FAM150B	285016
1.85054	1.23708	9.93356e-06	0.000209382	DKK2	27123
1.78741	2.88241	1.03357e-05	0.000216942	LUM	4060
1.74296	-1.45	1.12854e-05	0.000231037	PCSK1N	27344
2.2958	2.32659	1.15133e-05	0.000234872	PHACTR3	116154
2.24193	0.60831	1.36621e-05	0.000271067	B4GALNT4	338707
1.52335	1.2355	1.37568e-05	0.000272134	TIMD4	91937
2.7749	-0.039727	1.37933e-05	0.000272335	OLAH	55301
1.61835	0.103547	1.38831e-05	0.000273547	BMP2	650
2.08517	-0.449449	1.49447e-05	0.000291298	RND3	390
2.11018	-1.56265	1.50814e-05	0.000293389	VIT	5212
1.76399	-1.3603	1.56741e-05	0.000302846	B3GALT1	8708
1.51133	3.71604	1.58508e-05	0.000305081	TMEM176A	55365
1.6052	-1.77961	1.59304e-05	0.000305729	DSCAML1	57453
1.50138	-1.57064	1.67403e-05	0.000319427	INSRR	3645
3.49313	-2.11685	1.69227e-05	0.000321983	BBOX1	8424
2.62155	-1.62976	1.75332e-05	0.000331386	VIP	7432
1.53196	0.633997	1.78432e-05	0.000336606	ELFN2	114794
2.92159	-2.44547	1.85832e-05	0.000347933	FAM135B	51059
1.60903	2.15572	1.88377e-05	0.000351051	CTGF	1490
3.2415	-2.24401	2.02908e-05	0.000373099	MT1H	4496
3.11017	-2.86116	2.16285e-05	0.000393856	CXorf64	100130613
1.67003	-1.13584	2.74679e-05	0.000481292	RBMS3	27303
3.03782	-2.826	2.75909e-05	0.000482598	GABRQ	55879
1.98075	-2.35995	2.81945e-05	0.000491432	ECEL1	9427
1.73241	-1.73198	2.99886e-05	0.000518174	KLHL4	56062
2.67412	-3.1356	3.04115e-05	0.000524119	CGA	1081
2.45042	-2.82997	3.23336e-05	0.000550113	CEACAM16	388551
1.97021	-1.35048	3.31278e-05	0.000562664	CCDC85A	114800
2.00116	-1.04054	3.36614e-05	0.000569787	KCNT2	343450
2.02618	-1.97405	3.37425e-05	0.000570675	LYPD2	137797
1.53848	-1.70831	3.51607e-05	0.000589164	TTLL2	83887
1.58816	1.70654	4.22369e-05	0.000684718	EPHB2	2048
1.92635	-2.59547	4.39099e-05	0.000706138	CACNG6	59285
2.31011	-1.61484	4.63033e-05	0.000737846	C21orf29	54084
2.16467	-3.12569	4.66761e-05	0.00074087	RP1	6101
2.76799	-2.64832	4.89896e-05	0.000769781	KCND2	3751
1.67048	-2.03718	5.54477e-05	0.000855087	PCSK9	255738
2.18106	-3.23163	5.66851e-05	0.000867486	KLHL1	57626
2.77946	1.08266	6.1214e-05	0.000926105	RYR2	6262
1.58731	0.0229043	6.56301e-05	0.000983219	GNG4	2786
3.33294	-2.17441	6.61152e-05	0.000989742	SOX11	6664
1.83321	-1.68553	7.52774e-05	0.00109885	NLGN4Y	22829
1.75181	-2.75372	7.73822e-05	0.00112208	LOC100128023	100128023
1.95678	0.143161	8.17595e-05	0.00117118	LOC100131551	100131551
2.41559	-1.62561	8.19376e-05	0.00117211	KRT79	338785
1.7907	0.7521	9.52793e-05	0.00133605	MYO16	23026
2.43912	-1.5331	9.56157e-05	0.00133889	ANKFN1	162282
1.78543	-3.11514	9.88069e-05	0.00137297	PSAPL1	768239
1.76724	-1.03601	0.00010069	0.00139137	LOC201651	201651
1.56165	-2.42861	0.000102178	0.00140803	PPAP2C	8612
2.43754	-3.11871	0.0001108	0.00150706	SCGN	10590
1.85209	-3.28056	0.000111028	0.00150847	S100A7	6278
1.78446	-1.97956	0.000111055	0.00150847	CPNE4	131034
1.5118	1.34552	0.000111801	0.00151464	IFI27	3429
1.89993	-2.60103	0.000114965	0.00155101	AADAC	13
1.62806	-3.24795	0.000122766	0.0016244	ITLN2	142683
1.62621	2.61867	0.000124657	0.00164504	LGALS2	3957
2.5825	0.415787	0.000124795	0.00164578	KCNK1	3775
2.46812	-0.812106	0.000125866	0.00165672	DKK1	22943
2.153	-2.72774	0.000126041	0.00165672	SSTR1	6751
2.66601	-3.05353	0.000126874	0.00166111	OR5P2	120065
1.66971	3.18573	0.000137226	0.00177106	PPARGC1A	10891
1.9839	-3.19443	0.000138918	0.00178366	STK32A	202374
1.65648	-1.73297	0.000139144	0.00178542	CDH10	1008
1.84773	-2.18365	0.000140005	0.00179415	PRPH	5630
1.97293	-2.98169	0.000141001	0.0018046	ADAMTS12	81792
1.99352	-0.589558	0.000148032	0.00186349	CTSL2	1515
1.88918	0.681115	0.000152249	0.00190454	KRT23	25984
2.25753	-2.73768	0.000157877	0.00196019	LHCGR	3973
1.71037	0.0970913	0.000159518	0.00197564	MFAP2	4237
2.25362	-2.94951	0.00016461	0.00202612	ARSF	416
1.76993	0.106167	0.000180219	0.0021872	NEBL	10529
1.79595	0.0540201	0.000183986	0.0022248	KIAA1644	85352
2.17701	-2.80353	0.000196834	0.00235728	DVWA	344875
2.08267	-3.17777	0.000213929	0.00251964	SPANXN3	139067
2.24449	-1.85224	0.000220542	0.00257924	C6orf138	442213
1.51813	-1.53528	0.000231727	0.00267888	CYP19A1	1588
1.89736	-0.66292	0.00023435	0.00270739	PCGF2	7703
2.08602	-3.03092	0.000235258	0.00271473	C12orf77	196415
2.29904	-2.77927	0.000250094	0.00285127	MGC2889	84789
1.85358	-2.75234	0.000263682	0.00297894	C12orf39	80763
1.74858	-2.11358	0.000270636	0.00305058	C15orf54	400360
1.79132	-2.15837	0.00029271	0.00324853	NPAS3	64067
2.43949	-2.61966	0.000303776	0.00334657	XKR4	114786
2.0159	-3.16752	0.000305561	0.00336066	TGM7	116179
1.67025	-2.5064	0.000318219	0.00346927	LPPR4	9890
2.71816	-1.61175	0.00032222	0.0034995	C18orf2	56651
1.86447	-3.09308	0.000332051	0.00358478	MT3	4504
1.62797	-3.07571	0.000334956	0.00360444	RNF113B	140432
2.19926	-3.16848	0.000342833	0.00367532	DMRT3	58524
2.414	-1.73362	0.000360024	0.0038267	SLC7A3	84889
1.64802	1.45611	0.000363403	0.00385644	NEK10	152110
1.75779	-2.70077	0.000373412	0.00392649	ACADL	33
2.08617	-2.61146	0.000381901	0.00399743	POM121L2	94026
1.83074	-2.71914	0.000397283	0.00412595	C3orf55	152078
1.89242	-0.68218	0.000405969	0.0042052	CES4	51716
1.8166	-3.26549	0.000417609	0.00429898	LHX9	56956
2.24647	-2.14958	0.000428367	0.00438257	C3orf72	401089
2.84574	-2.38442	0.000432619	0.00441475	STATH	6779
1.56103	1.86075	0.000487222	0.00486003	TNNT1	7138
1.61106	-2.81241	0.000489319	0.00487607	SYTL5	94122
2.11707	-3.17624	0.000517632	0.00508056	MUM1L1	139221
2.43236	-2.8278	0.000524566	0.00512235	HYAL4	23553
1.88798	2.49729	0.000551935	0.00532442	SNCAIP	9627
2.22765	-2.72967	0.000561023	0.00539089	TLX1	3195
1.95879	-2.18465	0.000593531	0.00562501	CACNA2D1	781
1.52634	4.37941	0.00059787	0.00565806	ADAMTS2	9509
1.52918	-3.31229	0.000653059	0.0060483	FABP6	2172
2.5073	-2.80871	0.000675532	0.00620066	CLCA1	1179
1.56905	-2.08305	0.000703236	0.00640883	ZSCAN1	284312
1.75808	-2.61128	0.00070371	0.00641022	DOK5	55816
1.65453	-2.58916	0.000735773	0.00664763	TP53TG3B	729355
1.50365	-2.09925	0.000779734	0.00695034	DUSP26	78986
1.70998	-1.9088	0.000821189	0.00723441	CACNA1B	774
1.72793	-3.28038	0.00083664	0.00734593	C6orf176	90632
2.00167	-2.60801	0.000843724	0.0073951	C21orf130	284835
2.05237	-3.1422	0.000850726	0.00743034	KRT4	3851
1.79099	-2.3885	0.000916969	0.00788459	MSX2	4488
1.81354	-1.91051	0.000937988	0.0080174	TRHDE	29953
1.52999	2.3189	0.00106178	0.00882534	CLSTN2	64084
1.81233	-3.25706	0.0011265	0.00924382	OR5E1P	26343
1.56198	-2.23548	0.0011941	0.00965548	PPP4R4	57718
2.00367	-3.19211	0.00128147	0.0101884	PPP1R3A	5506
2.01658	-3.17529	0.00137203	0.0107542	?	553137
2.05366	-1.41615	0.00144629	0.0112258	C6orf141	135398
2.42319	0.390531	0.00146486	0.0113475	ROBO2	6092
1.78516	-2.36928	0.00161259	0.0122216	EPS8L3	79574
1.82423	-3.01648	0.00162063	0.0122685	DGKB	1607
1.78075	-3.1336	0.00174462	0.0130389	STMN2	11075
1.5601	-3.2955	0.00176021	0.0131313	OR7E5P	219445
1.59002	-3.27274	0.00179199	0.0133131	NOL4	8715
2.22886	-2.64409	0.00183383	0.0135382	ADAMTS20	80070
1.8479	-3.25487	0.00186674	0.0137193	C12orf36	283422
1.85378	-2.13395	0.00188635	0.0138118	SNAP91	9892
1.76391	-1.68689	0.00193469	0.0140709	PI3	5266
1.53181	-1.65433	0.00214625	0.0152908	TLE6	79816
1.65673	-3.08317	0.00232336	0.0162212	GRIK2	2898
1.92003	3.75301	0.00234889	0.0163536	MECOM	2122
1.96787	-2.43221	0.00239271	0.0166239	CTNNA2	1496
1.61987	-2.89233	0.00241244	0.0167236	NTM	50863
1.6438	-3.16844	0.00250016	0.0171537	PDCL2	132954
2.17258	1.87726	0.00263621	0.0178979	FIGN	55137
1.50841	-3.1606	0.00265399	0.017994	CCKBR	887
1.635	-2.70027	0.00269168	0.0181816	FOXL2	668
1.80776	-2.29822	0.00280417	0.0187635	DPYSL5	56896
1.59207	-2.23698	0.00286409	0.019043	CD207	50489
1.54703	-3.296	0.00294523	0.0194527	MAGEA6	4105
1.60919	-2.96603	0.00310315	0.0202014	PVALB	5816
1.57085	-1.10787	0.00313918	0.0203562	SULT4A1	25830
1.66872	-3.25705	0.00323619	0.0208058	OR6T1	219874
1.89205	2.34685	0.00350784	0.0221771	HOXB8	3218
1.70867	-2.71321	0.00370745	0.0232075	GDF2	2658
1.61471	-3.11159	0.00376217	0.0234503	C15orf2	23742
1.96412	-2.78933	0.00378261	0.0235499	FSTL5	56884
1.63322	2.23137	0.00433529	0.02603	VAT1L	57687
1.61802	-2.63903	0.00433856	0.0260418	GABRG1	2565
1.64511	-3.17233	0.0044209	0.0263643	OR8D4	338662
1.57425	-1.82711	0.0044411	0.0264424	HS6ST3	266722
1.76691	-0.413783	0.00444981	0.0264784	PENK	5179
1.66938	-2.42613	0.00499884	0.0289002	DPPA2	151871
1.58117	-3.19786	0.00514065	0.0295658	SDR16C5	195814
1.63556	-1.26843	0.00529489	0.0302262	DCHS2	54798
1.51647	-3.12495	0.00619431	0.0340093	C20orf186	149954
2.00299	-2.63055	0.00645236	0.0350955	ONECUT1	3175
1.54988	-3.27385	0.00657446	0.0356139	HEATR7B2	133558
1.74258	-2.35501	0.00670833	0.0360842	PTPN5	84867
1.94269	-0.36038	0.00746387	0.0390834	IGSF1	3547
1.63009	-2.09127	0.00765439	0.0397657	SH3GL3	6457
1.60095	-2.9347	0.00918776	0.0455278	SCGB3A2	117156
1.59293	0.948833	0.0100673	0.0486914	WNT7B	7477
1.62906	0.366181	0.0102514	0.0493154	NMU	10874
